# Supplementary material for: Health-related quality of life measures as predictors for recurrent hospitalization and mortality among patients in heroin-assisted treatment
Source: Qual Life Res. 2025 Jul 16;34(12):3365–76. doi: 10.1007/s11136-025-04019-5 (PMC12689800; doi:10.1007/s11136-025-04019-5)
Supplement: Supplementary file 1 — Supplementary Material 1 [file 11136_2025_4019_MOESM1_ESM.txt]

[1] "when investigating the link between QoL and hospitalization"
[1] "n unique pnrs541"
[1] "/mod2_var_B200_boot_seed42_wd_covcox.rds"
Call: 
reReg(formula = Recur(t.start %to% t.stop, id, event, death) ~ 
    gender + age + PF + RP + BP + GH + VT + SF + RE + MH, data = dfc, 
    model = "cox|cox", B = 200, se = "boot")

Recurrent event process:
       Estimate   StdErr z.value p.value   
gender  0.26058  0.21688  1.2015 0.22957   
age    -0.00126  0.01058 -0.1195 0.90488   
PF     -0.29037  0.26774 -1.0845 0.27813   
RP      0.33601  0.43115  0.7793 0.43579   
BP      0.12602  0.10287  1.2250 0.22059   
GH     -0.65381  0.21755 -3.0053 0.00265 **
VT      0.49149  0.33152  1.4825 0.13820   
SF      0.12802  0.18106  0.7071 0.47952   
RE     -0.11380  0.38284 -0.2972 0.76628   
MH     -0.51768  0.34742 -1.4901 0.13621   

Terminal event:
       Estimate   StdErr z.value p.value    
gender  0.40624  0.35938  1.1304 0.25832    
age     0.07190  0.01948  3.6903 0.00022 ***
PF     -0.25008  0.61691 -0.4054 0.68520    
RP      0.31168  0.85613  0.3641 0.71581    
BP      0.30012  0.22444  1.3372 0.18115    
GH     -0.63502  0.49274 -1.2888 0.19748    
VT      0.54312  0.43775  1.2407 0.21471    
SF     -0.40969  0.36064 -1.1360 0.25596    
RE     -1.18453  0.60344 -1.9630 0.04965 *  
MH      0.21870  0.60818  0.3596 0.71915    

[1] "only F"
[1] "n unique pnrs541"
[1] "mod2F_B200_boot_seed2_wd_covcox.rds"
Call: 
reReg(formula = Recur(t.start %to% t.stop, id, event, death) ~ 
    gender + age + PF + RP + BP + GH + VT + SF + RE + MH, data = dfcF, 
    model = "cox|cox", B = 200, se = "boot")

Recurrent event process:
        Estimate    StdErr z.value p.value
gender  0.167978  0.637721  0.2634  0.7922
age    -0.038258  0.081928 -0.4670  0.6405
PF     -0.621147  0.432989 -1.4346  0.1514
RP      0.452277  0.886379  0.5103  0.6099
BP     -0.081279  0.261723 -0.3106  0.7561
GH     -0.435326  0.509936 -0.8537  0.3933
VT      0.080756  1.205726  0.0670  0.9466
SF      0.220974  0.470605  0.4696  0.6387
RE     -0.414320  0.951596 -0.4354  0.6633
MH      0.062782  1.060927  0.0592  0.9528

Terminal event:
        Estimate    StdErr z.value p.value
gender  0.853594  1.135926  0.7515  0.4524
age     0.147710  0.089930  1.6425  0.1005
PF     -0.246978  2.042193 -0.1209  0.9037
RP     -0.117890  2.591524 -0.0455  0.9637
BP      1.075160  0.734517  1.4638  0.1433
GH     -1.965271  1.673161 -1.1746  0.2402
VT      0.625842  1.406963  0.4448  0.6565
SF     -0.224903  0.968418 -0.2322  0.8164
RE     -0.130421  1.722554 -0.0757  0.9396
MH     -0.071224  1.601434 -0.0445  0.9645
