# Supplementary material for: Health-related quality of life measures as predictors for recurrent hospitalization and mortality among patients in heroin-assisted treatment
Source: Qual Life Res. 2025 Jul 16;34(12):3365–76. doi: 10.1007/s11136-025-04019-5 (PMC12689800; doi:10.1007/s11136-025-04019-5)
Supplement: Supplementary file 2 — Supplementary Material 2 [file 11136_2025_4019_MOESM2_ESM.txt]

[1] "lcga4_GH_full"
      G    loglik npm      BIC    %class1  %class2  %class3  %class4  %class5  %class6  %class7
lcga1 1 -2450.793   3 4920.466 100.000000       NA       NA       NA       NA       NA       NA
lcga2 2 -2024.718   6 4087.197  48.428835 51.57116       NA       NA       NA       NA       NA
lcga3 3 -1871.908   9 3800.457  21.256932 46.02588 32.71719       NA       NA       NA       NA
lcga4 4 -1830.977  12 3737.475  33.456562 29.94455 12.75416 23.84473       NA       NA       NA
lcga5 5 -1810.597  15 3715.594  18.299445 18.85397 12.56932 27.17190 23.10536       NA       NA
lcga6 6 -1789.882  18 3693.045   2.957486 10.72089 16.63586 27.17190 25.13863 17.37523       NA
lcga7 7 -1775.892  21 3683.947   3.142329  7.02403 24.58410 10.90573 22.18115 27.35675 4.805915
[1] "composition of 4lcga"

     high declining above avg declining    below avg stable       low declining 
                129                 162                 181                  69 

     high declining above avg declining    below avg stable       low declining 
          0.2384473           0.2994455           0.3345656           0.1275416 
[1] "gender"

  1   2 
399 142 
[1] "gender by class"
   
    high declining above avg declining below avg stable low declining
  1             93                 127              128            51
  2             36                  35               53            18
[1] "over time - how many waves"
                     
                        1   2   3   4   5   6   7   8   9  10  11  12  13  14  15  16  17  18
  high declining      129 100  77  58  35  28  23  22  18  15  13   9   8   x   x   X   X   X
  above avg declining 162 117  93  72  61  43  33  29  24  22  18  15  10   8   7   6   X   X
  below avg stable    181 132 101  65  54  42  33  30  25  16  12  10   8   x   X   X   X   X
  low declining        69  51  36  25  23  20  20  19  16  11   8   x   x   X   X   x   X   X
[1] "taking this form for each linear model"
[1] "m <- lme(GH~t,subset(dfx,dfx$class=='high declining'),random= ~ 1 | id,correlation=corAR1(form=~ t|id))"
[1] "high declining"
[1] "-------"
Linear mixed-effects model fit by REML
  Data: subset(dfx, dfx$class == "high declining") 
       AIC      BIC    logLik
  549.6414 571.1636 -269.8207

Random effects:
 Formula: ~1 | id
        (Intercept)  Residual
StdDev:   0.1505185 0.3660046

Correlation Structure: ARMA(1,0)
 Formula: ~t | id 
 Parameter estimate(s):
     Phi1 
0.7405844 
Fixed effects:  GH ~ t 
                 Value   Std.Error  DF  t-value p-value
(Intercept)  0.8368159 0.026114363 419 32.04428       0
t           -0.0000827 0.000020172 419 -4.09864       0
 Correlation: 
  (Intr)
t -0.53 

Standardized Within-Group Residuals:
       Min         Q1        Med         Q3        Max 
-3.6824413 -0.5352037  0.1212190  0.6434189  2.2639007 

Number of Observations: 549
Number of Groups: 129 
[1] "-------"
[1] "above avg declining"
[1] "-------"
Linear mixed-effects model fit by REML
  Data: subset(dfx, dfx$class == "above avg declining") 
       AIC      BIC    logLik
  936.6245 959.6034 -463.3123

Random effects:
 Formula: ~1 | id
          (Intercept)  Residual
StdDev: 0.00003240059 0.4473471

Correlation Structure: ARMA(1,0)
 Formula: ~t | id 
 Parameter estimate(s):
Phi1 
   0 
Fixed effects:  GH ~ t 
                  Value   Std.Error  DF   t-value p-value
(Intercept)  0.23645522 0.023694819 571  9.979195  0.0000
t           -0.00005698 0.000016867 571 -3.378386  0.0008
 Correlation: 
  (Intr)
t -0.717

Standardized Within-Group Residuals:
        Min          Q1         Med          Q3         Max 
-3.42179367 -0.61702736  0.05293049  0.63600587  2.52449146 

Number of Observations: 734
Number of Groups: 162 
[1] "-------"
[1] "below avg stable"
[1] "-------"
Linear mixed-effects model fit by REML
  Data: subset(dfx, dfx$class == "below avg stable") 
       AIC      BIC    logLik
  889.4537 912.3569 -439.7268

Random effects:
 Formula: ~1 | id
        (Intercept)  Residual
StdDev:  0.03574076 0.4357079

Correlation Structure: ARMA(1,0)
 Formula: ~t | id 
 Parameter estimate(s):
Phi1 
   0 
Fixed effects:  GH ~ t 
                 Value   Std.Error  DF    t-value p-value
(Intercept) -0.3491195 0.022718798 541 -15.366986  0.0000
t            0.0000060 0.000019353 541   0.311967  0.7552
 Correlation: 
  (Intr)
t -0.684

Standardized Within-Group Residuals:
        Min          Q1         Med          Q3         Max 
-2.68607371 -0.71813533 -0.04638012  0.61547297  3.16245746 

Number of Observations: 723
Number of Groups: 181 
[1] "-------"
[1] "low declining"
[1] "-------"
Linear mixed-effects model fit by REML
  Data: subset(dfx, dfx$class == "low declining") 
       AIC      BIC    logLik
  193.8466 212.4809 -91.92331

Random effects:
 Formula: ~1 | id
        (Intercept) Residual
StdDev:   0.1357277 0.293935

Correlation Structure: ARMA(1,0)
 Formula: ~t | id 
 Parameter estimate(s):
Phi1 
   0 
Fixed effects:  GH ~ t 
                 Value   Std.Error  DF    t-value p-value
(Intercept) -0.9061445 0.029773658 239 -30.434437  0.0000
t           -0.0000940 0.000023187 239  -4.055282  0.0001
 Correlation: 
  (Intr)
t -0.508

Standardized Within-Group Residuals:
       Min         Q1        Med         Q3        Max 
-2.2927140 -0.6506893 -0.1353177  0.6080523  4.3740127 

Number of Observations: 309
Number of Groups: 69 
[1] "-------"
