# Supplementary material for: Health-related quality of life measures as predictors for recurrent hospitalization and mortality among patients in heroin-assisted treatment
Source: Qual Life Res. 2025 Jul 16;34(12):3365–76. doi: 10.1007/s11136-025-04019-5 (PMC12689800; doi:10.1007/s11136-025-04019-5)
Supplement: Supplementary file 3 — Supplementary Material 3 [file 11136_2025_4019_MOESM3_ESM.txt]

[1] "lcga4_GH_SS-FIVE"
      G    loglik npm      BIC   %class1   %class2  %class3  %class4  %class5  %class6
lcga1 1 -779.9607   3 1575.090 100.00000        NA       NA       NA       NA       NA
lcga2 2 -645.0878   6 1320.513  43.94904 56.050955       NA       NA       NA       NA
lcga3 3 -586.2628   9 1218.032  19.74522 31.210191 49.04459       NA       NA       NA
lcga4 4 -577.8587  12 1216.392  14.01274 24.203822 19.10828 42.67516       NA       NA
lcga5 5 -572.1522  15 1220.148  33.12102 12.101911 14.01274 21.65605 19.10828       NA
lcga6 6 -566.2157  18 1223.444  22.92994  6.369427 39.49045 10.19108 17.83439 3.184713
[1] "composition of 4lcga"

     high declining above avg declining    below avg stable       low declining 
                 36                  64                  50                  23 

     high declining above avg declining    below avg stable       low declining 
          0.2080925           0.3699422           0.2890173           0.1329480 
[1] "gender"

  1   2 
130  43 
[1] "gender by class"
   
    high declining above avg declining below avg stable low declining
  1             19                  54               39            18
  2             17                  10               11             5
[1] "over time - how many waves"
                     
                       1  2  3  4  5  6  7  8  9 10 11 12 13 14 15 16 17 18
  high declining      36 36 36 36 36 29 24 23 19 16 14 10  9  6  x  x  x  x
  above avg declining 64 64 64 64 64 44 33 29 24 22 18 15 10  8  7  X  x  x
  below avg stable    50 50 50 50 50 40 32 29 24 15 11  9  7  x  x  x  x  x
  low declining       23 23 23 23 23 20 20 19 16 11  8  x  x  x  x  x  x  x
[1] "taking this form for each linear model"
[1] "m <- lme(GH~t,subset(dfx,dfx$class=='high declining'),random= ~ 1 | id,correlation=corAR1(form=~ t|id))"
[1] "high declining"
[1] "-------"
Linear mixed-effects model fit by REML
  Data: subset(dfx, dfx$class == "high declining") 
       AIC      BIC    logLik
  403.5023 422.6323 -196.7512

Random effects:
 Formula: ~1 | id
        (Intercept) Residual
StdDev:   0.1866231 0.394162

Correlation Structure: ARMA(1,0)
 Formula: ~t | id 
 Parameter estimate(s):
     Phi1 
0.7306329 
Fixed effects:  GH ~ t 
                 Value  Std.Error  DF   t-value p-value
(Intercept)  0.8765857 0.04783886 304 18.323716  0.0000
t           -0.0001020 0.00002520 304 -4.045386  0.0001
 Correlation: 
  (Intr)
t -0.596

Standardized Within-Group Residuals:
        Min          Q1         Med          Q3         Max 
-3.45412546 -0.49794196  0.08163085  0.61595122  2.25642198 

Number of Observations: 341
Number of Groups: 36 
[1] "-------"
[1] "above avg declining"
[1] "-------"
Linear mixed-effects model fit by REML
  Data: subset(dfx, dfx$class == "above avg declining") 
      AIC      BIC    logLik
  805.281 826.8124 -397.6405

Random effects:
 Formula: ~1 | id
          (Intercept)  Residual
StdDev: 0.00005506153 0.4880041

Correlation Structure: ARMA(1,0)
 Formula: ~t | id 
 Parameter estimate(s):
Phi1 
   0 
Fixed effects:  GH ~ t 
                  Value  Std.Error  DF   t-value p-value
(Intercept)  0.23406923 0.03357390 485  6.971762   0.000
t           -0.00004831 0.00002087 485 -2.314692   0.021
 Correlation: 
  (Intr)
t -0.785

Standardized Within-Group Residuals:
        Min          Q1         Med          Q3         Max 
-3.23088657 -0.65157094  0.07305435  0.63501770  2.43848653 

Number of Observations: 550
Number of Groups: 64 
[1] "-------"
[1] "below avg stable"
[1] "-------"
Linear mixed-effects model fit by REML
  Data: subset(dfx, dfx$class == "below avg stable") 
       AIC      BIC    logLik
  607.4107 627.6829 -298.7053

Random effects:
 Formula: ~1 | id
        (Intercept)  Residual
StdDev:  0.05560939 0.4703759

Correlation Structure: ARMA(1,0)
 Formula: ~t | id 
 Parameter estimate(s):
Phi1 
   0 
Fixed effects:  GH ~ t 
                  Value  Std.Error  DF   t-value p-value
(Intercept) -0.29419835 0.03730219 377 -7.886892  0.0000
t           -0.00002445 0.00002705 377 -0.903831  0.3667
 Correlation: 
  (Intr)
t -0.761

Standardized Within-Group Residuals:
       Min         Q1        Med         Q3        Max 
-2.4714637 -0.6798698 -0.0863037  0.6564568  2.9879679 

Number of Observations: 428
Number of Groups: 50 
[1] "-------"
[1] "low declining"
[1] "-------"
Linear mixed-effects model fit by REML
  Data: subset(dfx, dfx$class == "low declining") 
      AIC      BIC    logLik
  176.993 193.9154 -83.49648

Random effects:
 Formula: ~1 | id
        (Intercept)  Residual
StdDev:    0.182334 0.3126005

Correlation Structure: ARMA(1,0)
 Formula: ~t | id 
 Parameter estimate(s):
Phi1 
   0 
Fixed effects:  GH ~ t 
                 Value  Std.Error  DF    t-value p-value
(Intercept) -0.8562222 0.05135043 196 -16.674102  0.0000
t           -0.0001055 0.00002781 196  -3.792531  0.0002
 Correlation: 
  (Intr)
t -0.522

Standardized Within-Group Residuals:
       Min         Q1        Med         Q3        Max 
-2.3411165 -0.6326857 -0.1641085  0.6152072  4.1740130 

Number of Observations: 220
Number of Groups: 23 
[1] "-------"
