# Supplementary material for: Health-related quality of life measures as predictors for recurrent hospitalization and mortality among patients in heroin-assisted treatment
Source: Qual Life Res. 2025 Jul 16;34(12):3365–76. doi: 10.1007/s11136-025-04019-5 (PMC12689800; doi:10.1007/s11136-025-04019-5)
Supplement: Supplementary file 4 — Supplementary Material 4 [file 11136_2025_4019_MOESM4_ESM.txt]

[1] "GH"
[1] "General Health"
[1] "death rate chisq.test"

	Pearson's Chi-squared test

data:  table(dt$sfq, dt$death)
X-squared = 20.807, df = 4, p-value = 0.0003459

[1] "death rates"
  Time Died Survived        per Group
1    1   39      502 0.07208872    RS
2    2   14      115 0.10852713  PC 1
3    3   27      135 0.16666667  PC 2
4    4   25      156 0.13812155  PC 3
5    5   14       55 0.20289855  PC 4
RStudioGD 
        2 
[1] "summary mean sd  time tracked (tt)"
[1] "summary mean age "
  sfq  mean_tt    sd_tt mean_age   sd_age
1   4 49983.03 20732.63 40.25967 8.498626
2   5 47676.61 21120.83 41.84058 8.708723
3   2 50091.63 19563.92 40.90698 9.391188
4   3 51005.72 19928.02 41.14198 9.308293

[1] "Anova of Time tracked Across the 5 groups"
              Df       Sum Sq   Mean Sq F value Pr(>F)
sfq            1     45292601  45292601   0.106  0.744
Residuals   1041 443,290,039,189 425,830,969    
           
[1] "Anova of Initial Age Across the 5 groups"
              Df Sum Sq Mean Sq F value Pr(>F)
sfq            1     52   52.07   0.653  0.419
Residuals   1041  82954   79.69               

[1] "average hospitalization hours stats"
[1] "hntp - hours need treatment percentage, mean"
    sfq   N        hntp         sd           se          ci q_gh patient                                  x_name
2     1 541 0.006 0.02230365 0.001 0.002   NA   FALSE Representative Sample\nGH mean = 0.78\n
1:1   2 129 0.012 0.03925125 0.003 0.007   NA    TRUE       Patient Class 1\nGH mean = 0.76\n
1:2   3 162 0.014 0.04393247 0.003 0.007   NA    TRUE       Patient Class 2\nGH mean = 0.58\n
1:3   4 181 0.016 0.03021762 0.002 0.004   NA    TRUE       Patient Class 3\nGH mean = 0.41\n
1:4   5  69 0.023 0.04150788 0.005 0.001   NA    TRUE       Patient Class 4\nGH mean = 0.22\n

v
