# Supplementary material for: Health-related quality of life measures as predictors for recurrent hospitalization and mortality among patients in heroin-assisted treatment
Source: Qual Life Res. 2025 Jul 16;34(12):3365–76. doi: 10.1007/s11136-025-04019-5 (PMC12689800; doi:10.1007/s11136-025-04019-5)
Supplement: Supplementary file 5 — Supplementary Material 5 [file 11136_2025_4019_MOESM5_ESM.txt]

[1] "in patient vs out patient rereq"
[1] "when investigating the link between QoL and hospitalization"
[1] "in patient"
[1] "n unique pnrs340"
Call: 
reReg(formula = Recur(t.start %to% t.stop, id, event, death) ~ 
    gender + age + PF + RP + BP + GH + VT + SF + RE + MH, data = dfc, 
    model = "cox|cox", B = 200, se = "boot")

Recurrent event process:
         Estimate     StdErr z.value p.value  
gender  0.0878872  0.1466057  0.5995 0.54885  
age    -0.0016876  0.0553382 -0.0305 0.97567  
PF     -0.2758885  0.1796970 -1.5353 0.12471  
RP      0.1239372  0.3149374  0.3935 0.69393  
BP      0.0680773  0.0853634  0.7975 0.42516  
GH     -0.1806837  0.1559050 -1.1589 0.24648  
VT      0.5179325  0.2036859  2.5428 0.01100 *
SF      0.0677937  0.1411919  0.4802 0.63112  
RE      0.0476639  0.2174318  0.2192 0.82648  
MH     -0.6123879  0.2418452 -2.5321 0.01134 *

Terminal event:
        Estimate    StdErr z.value p.value
gender  0.201015  0.663130  0.3031  0.7618
age     0.102427  0.069262  1.4788  0.1392
PF      0.254788  0.933543  0.2729  0.7849
RP     -1.593646  1.230578 -1.2950  0.1953
BP      0.478504  0.349209  1.3703  0.1706
GH     -0.203999  0.686239 -0.2973  0.7663
VT      0.743886  0.544106  1.3672  0.1716
SF     -0.871798  0.632505 -1.3783  0.1681
RE     -1.223113  1.112447 -1.0995  0.2716
MH      0.376667  0.815767  0.4617  0.6443

Call: 
reReg(formula = Recur(t.start %to% t.stop, id, event, death) ~ 
    gender + age + PF + RP + BP + GH + VT + SF + RE + MH, data = dfc, 
    model = "cox|cox", B = 200, se = "boot")

Recurrent event process:                                                                                                              
 gender     age        PF         RP         BP         GH         VT         SF         RE         MH        
  0.0878872 -0.0016876 -0.2758885  0.1239372  0.0680773 -0.1806837  0.5179325  0.0677937  0.0476639 -0.6123879

Terminal event:                                                                                          
 gender   age      PF       RP       BP       GH       VT       SF       RE       MH      
  0.20102  0.10243  0.25479 -1.59365  0.47850 -0.20400  0.74389 -0.87180 -1.22311  0.37667
[1] "out patient"
[1] "n unique pnrs541"
Call: 
reReg(formula = Recur(t.start %to% t.stop, id, event, death) ~ 
    gender + age + PF + RP + BP + GH + VT + SF + RE + MH, data = dfc, 
    model = "cox|cox", B = 200, se = "boot")

Recurrent event process:
         Estimate     StdErr z.value  p.value   
gender  0.1243115  0.1048505  1.1856 0.235777   
age    -0.0008927  0.0056932 -0.1568 0.875401   
PF     -0.1612893  0.1313177 -1.2282 0.219358   
RP      0.0082659  0.2347801  0.0352 0.971915   
BP      0.0471070  0.0592079  0.7956 0.426254   
GH     -0.3162328  0.1046546 -3.0217 0.002514 **
VT     -0.1401540  0.1417213 -0.9889 0.322692   
SF      0.1212846  0.1002051  1.2104 0.226139   
RE     -0.0946464  0.1524581 -0.6208 0.534730   
MH      0.1987982  0.1758834  1.1303 0.258357   

Terminal event:
         Estimate     StdErr z.value   p.value    
gender  0.2517506  0.2776050  0.9069 0.3644776    
age     0.0488345  0.0147191  3.3178 0.0009074 ***
PF      0.0040603  0.5865094  0.0069 0.9944764    
RP      1.1811851  0.8020227  1.4728 0.1408164    
BP      0.1531711  0.1882785  0.8135 0.4159114    
GH     -0.7743000  0.3760122 -2.0592 0.0394711 *  
VT      0.1103440  0.3949504  0.2794 0.7799478    
SF     -0.1922229  0.2963800 -0.6486 0.5166170    
RE     -1.3208585  0.5343569 -2.4719 0.0134410 *  
MH      0.4290631  0.5018293  0.8550 0.3925522    

Call: 
reReg(formula = Recur(t.start %to% t.stop, id, event, death) ~ 
    gender + age + PF + RP + BP + GH + VT + SF + RE + MH, data = dfc, 
    model = "cox|cox", B = 200, se = "boot")

Recurrent event process:                                                                                        
 gender     age        PF         RP         BP         GH         VT         SF        
  0.1243115 -0.0008927 -0.1612893  0.0082659  0.0471069 -0.3162328 -0.1401540  0.1212846
                      
 RE         MH        
 -0.0946464  0.1987981

Terminal event:                                                                                        
 gender     age        PF         RP         BP         GH         VT         SF        
  0.2517506  0.0488345  0.0040603  1.1811851  0.1531711 -0.7743000  0.1103440 -0.1922229
                      
 RE         MH        
 -1.3208585  0.4290631
