# Supplementary material for: Health-related quality of life measures as predictors for recurrent hospitalization and mortality among patients in heroin-assisted treatment
Source: Qual Life Res. 2025 Jul 16;34(12):3365–76. doi: 10.1007/s11136-025-04019-5 (PMC12689800; doi:10.1007/s11136-025-04019-5)
Supplement: Supplementary file 6 — Supplementary Material 6 [file 11136_2025_4019_MOESM6_ESM.txt]

[1] "unique pnr"
[1] 497
[1] "total hospital hours"
[1] 357332
[1] "different type of in or out, where it counts by hours"

    in    out 
303958  53374 
[1] "f our non f"

     F  Non_F 
 90240 267092 
       
            in    out
  F      87669   2571
  Non_F 216289  50803
[1] "taking unique episodes"
[1] "total hospital contacts"
[1] 55373

   in   out 
 1999 53374 

    F Non_F 
 2730 52643 
       
           in   out
  F       159  2571
  Non_F  1840 50803
